# Supplementary material for: A Mouse Holder for Awake Functional Imaging in Unanesthetized Mice: Applications in 31P Spectroscopy, Manganese-Enhanced Magnetic Resonance Imaging Studies, and Resting-State Functional Magnetic Resonance Imaging
Source: Biosensors (Basel). 2022 Aug 8;12(8):616. doi: 10.3390/bios12080616 (PMC9406174; doi:10.3390/bios12080616)
Supplement: Supplementary file 1 [file biosensors-12-00616-s001.zip]

Archive with 5 entries (5 files):
- MRI_Bed - Restrained mouse.stl
- MRI_Cheek support - Restrained mouse.stl
- MRI_Nose Cone - Restrained mouse.stl
- MRI_Nose Cone Clamp.stl
- MRI_Shoulder Support - Restrained mouse.stl
